# Supplementary material for: A Role of Complement in the Pathogenic Sequelae of Mouse Neonatal Germinal Matrix Hemorrhage
Source: Int J Mol Sci. 2022 Mar 9;23(6):2943. doi: 10.3390/ijms23062943 (PMC8954718; doi:10.3390/ijms23062943)
Supplement: Supplementary file 1 [file ijms-23-02943-s001.zip]

Archive with 5 entries (4 files):
- supplement/
- supplement/Supplemental video 1.mp4
- __MACOSX/supplement/._Supplemental video 1.mp4
- supplement/Supplemental video 2.mp4
- __MACOSX/supplement/._Supplemental video 2.mp4
